# Supplementary material for: Response of Fusarium pseudograminearum to Biocontrol Agent Bacillus velezensis YB-185 by Phenotypic and Transcriptome Analysis
Source: J Fungi (Basel). 2022 Jul 22;8(8):763. doi: 10.3390/jof8080763 (PMC9331925; doi:10.3390/jof8080763)
Supplement: Supplementary file 1 [file jof-08-00763-s001.zip]

Archive with 2 entries (2 files):
- Supplementary Materials-figure.pptx
- Supplementary Materials-table.xlsx
