# Supplementary material for: Response of Fusarium pseudograminearum to Biocontrol Agent Bacillus velezensis YB-185 by Phenotypic and Transcriptome Analysis
Source: J Fungi (Basel). 2022 Jul 22;8(8):763. doi: 10.3390/jof8080763 (PMC9331925; doi:10.3390/jof8080763)
Supplement: Supplementary file 1 [file jof-08-00763-s001.zip › Supplementary Materials-table.xlsx]

## Sheet: Table S1
Table S1 The genes informations verified by RT-PCR
seq_id	gene_name	C4 vs T4	C16 vs T16	protein	gene ontology	KO_id	KO_name	paths	cog	cog_description	pfam	swissprot	entrez
gene2490	aurR2	yes|down	yes|down	transcription factor domain	GO:0005634(cellular_component:nucleus); GO:0006351(biological_process:transcription, DNA-templated); GO:0008270(molecular_function:zinc ion binding); GO:0000981(molecular_function:RNA polymerase II transcription factor activity, sequence-specific DNA binding); GO:0003677(molecular_function:DNA binding)				ENOG410YF23(K:Transcription)	ENOG410YF23(Fungal specific transcription factor domain)	PF04082.18(Fungal_trans:Fungal specific transcription factor domain); PF00172.18(Zn_clus:Fungal Zn(2)-Cys(6) binuclear cluster domain)	sp|I1RF57|AURR2_GIBZE(Aurofusarin cluster transcription factor aurR2 OS=Gibberella zeae (strain PH-1 / ATCC MYA-4620 / FGSC 9075 / NRRL 31084) OX=229533 GN=aurR2 PE=2 SV=1)	20362419
gene4754	EF1A	no|down	yes|up	Fungal Zn(2)-Cys(6) binuclear cluster domain	GO:0003746(molecular_function:translation elongation factor activity); GO:0003924(molecular_function:GTPase activity); GO:0005525(molecular_function:GTP binding)	K03231	EEF1A	map03013(RNA transport)	COG5256(S:Function unknown)	COG5256(Fungal Zn(2)-Cys(6) binuclear cluster domain)	PF00009.27(GTP_EFTU:Elongation factor Tu GTP binding domain); PF03143.17(GTP_EFTU_D3:Elongation factor Tu C-terminal domain); PF03144.25(GTP_EFTU_D2:Elongation factor Tu domain 2)	sp|P34825|EF1A_HYPJE(Elongation factor 1-alpha OS=Hypocrea jecorina OX=51453 GN=tef1 PE=3 SV=1)	20370597
gene542	FEM1	yes|down	yes|down	Extracellular matrix protein					ENOG410YVC2(S:Function unknown)	ENOG410YVC2(Extracellular matrix protein)	PF10342.9(GPI-anchored:Ser-Thr-rich glycosyl-phosphatidyl-inositol-anchored membrane family)		20363046
gene3012	FGB1	yes|down	yes|up	guanine nucleotidebinding protein	GO:0046982(molecular_function:protein heterodimerization activity)	K14753	RACK1		ENOG410XQGZ(S:Function unknown)	ENOG410XQGZ(guanine nucleotidebinding protein)	PF00400.32(WD40:WD domain, G-beta repeat); PF11715.8(Nup160:Nucleoporin Nup120/160)	sp|Q01369|GBLP_NEUCR(Guanine nucleotide-binding protein subunit beta-like protein OS=Neurospora crassa (strain ATCC 24698 / 74-OR23-1A / CBS 708.71 / DSM 1257 / FGSC 987) OX=367110 GN=cpc-2 PE=3 SV=1)	20368828
gene2370	FPSE_00230	yes|up	yes|up	Catalase-related peroxidase	GO:0006979(biological_process:response to oxidative stress); GO:0020037(molecular_function:heme binding); GO:0004096(molecular_function:catalase activity)	K03781	katE, CAT, catB, srpA	map04213(Longevity regulating pathway - multiple species); map00630(Glyoxylate and dicarboxylate metabolism); map04011(MAPK signaling pathway - yeast); map00380(Tryptophan metabolism); map04146(Peroxisome)	COG0753(S:Function unknown)	COG0753(Plant lipoxygenase may be involved in a number of diverse aspects of plant physiology including growth and development, pest resistance, and senescence or responses to wounding (By similarity))	PF00199.19(Catalase:Catalase)	sp|Q55025|SRPA_SYNE7(Catalase-related peroxidase OS=Synechococcus elongatus (strain PCC 7942) OX=1140 GN=srpA PE=1 SV=2)	20358850
gene5907	FPSE_01847	yes|up	yes|up	Cytochrome P450	GO:0004497(molecular_function:monooxygenase activity); GO:0020037(molecular_function:heme binding); GO:0000249(molecular_function:C-22 sterol desaturase activity); GO:0016705(molecular_function:oxidoreductase activity, acting on paired donors, with incorporation or reduction of molecular oxygen); GO:0006696(biological_process:ergosterol biosynthetic process); GO:0005506(molecular_function:iron io…	K09831	ERG5, CYP61A	map00100(Steroid biosynthesis)	COG2124(S:Function unknown)	COG2124(-)	PF00067.22(p450:Cytochrome P450)	sp|P54781|ERG5_YEAST(Cytochrome P450 61 OS=Saccharomyces cerevisiae (strain ATCC 204508 / S288c) OX=559292 GN=ERG5 PE=1 SV=1)	20360466
gene5215	FPSE_02197	yes|up	yes|up	ABC transporter	GO:0042626(molecular_function:ATPase activity, coupled to transmembrane movement of substances); GO:0016021(cellular_component:integral component of membrane); GO:0016887(molecular_function:ATPase activity); GO:0005524(molecular_function:ATP binding)				COG5265(S:Function unknown)	COG5265(-)	PF00005.27(ABC_tran:ABC transporter); PF00664.23(ABC_membrane:ABC transporter transmembrane region); PF02463.19(SMC_N:RecF/RecN/SMC N terminal domain); PF03193.16(RsgA_GTPase:RsgA GTPase); PF13401.6(AAA_22:AAA domain)	sp|Q02592|HMT1_SCHPO(Heavy metal tolerance protein OS=Schizosaccharomyces pombe (strain 972 / ATCC 24843) OX=284812 GN=hmt1 PE=2 SV=3)	20360816
gene8365	FPSE_03004	yes|down	yes|down	Mechanosensitive ion channel	GO:0016021(cellular_component:integral component of membrane); GO:0005789(cellular_component:endoplasmic reticulum membrane); GO:0005509(molecular_function:calcium ion binding); GO:0055085(biological_process:transmembrane transport)				COG0668(M:Cell wall/membrane/envelope biogenesis)	COG0668(Mechanosensitive ion channel)	PF00924.18(MS_channel:Mechanosensitive ion channel); PF00036.32(EF-hand_1:EF hand); PF13405.6(EF-hand_6:EF-hand domain); PF13202.6(EF-hand_5:EF hand)	sp|O74839|MSY1_SCHPO(Mechanosensitive ion channel protein Msy1 OS=Schizosaccharomyces pombe (strain 972 / ATCC 24843) OX=284812 GN=msy1 PE=1 SV=1)	20361623
gene12332	FPSE_03460	yes|up	yes|up	peptidase	GO:0004252(molecular_function:serine-type endopeptidase activity)				ENOG410XNQ9(O:Posttranslational modification, protein turnover, chaperones); COG1404(O:Posttranslational modification, protein turnover, chaperones)	ENOG410XNQ9(peptidase (S8 and S53, subtilisin, kexin, sedolisin); COG1404(peptidase (S8 and S53, subtilisin, kexin, sedolisin)	PF00082.22(Peptidase_S8:Subtilase family)	sp|Q8T9W1|TAGD_DICDI(Serine protease/ABC transporter B family protein tagD OS=Dictyostelium discoideum OX=44689 GN=tagD PE=3 SV=1)	20362079
gene7347	FPSE_04908	yes|up	yes|up	Posttranslational modification, protein turnover, chaperones	GO:0046872(molecular_function:metal ion binding)				ENOG4110XTH(S:Function unknown); ENOG4110WSX(O:Posttranslational modification, protein turnover, chaperones); ENOG4110URJ(S:Function unknown)	ENOG4110XTH(RING); ENOG4110WSX(RING); ENOG4110URJ(RING)	PF13445.6(zf-RING_UBOX:RING-type zinc-finger); PF13639.6(zf-RING_2:Ring finger domain); PF14634.6(zf-RING_5:zinc-RING finger domain); PF12678.7(zf-rbx1:RING-H2 zinc finger domain)		20363526
gene6856	FPSE_06019	yes|up	yes|up	Cytochrome P450	GO:0005506(molecular_function:iron ion binding); GO:0016705(molecular_function:oxidoreductase activity, acting on paired donors, with incorporation or reduction of molecular oxygen); GO:0016021(cellular_component:integral component of membrane); GO:0004497(molecular_function:monooxygenase activity); GO:0020037(molecular_function:heme binding)				COG2124(Q:Secondary metabolites biosynthesis, transport and catabolism)	COG2124(Exhibits S-adenosyl-L-methionine-dependent methyltransferase activity (By similarity))	PF00067.22(p450:Cytochrome P450)	sp|Q5KTN1|ALT3_ALTSO(Cytochrome P450 monooxygenase alt3 OS=Alternaria solani OX=48100 GN=alt3 PE=3 SV=1)	20364637
gene4561	FPSE_06036	no|up	yes|up	riboflavin biosynthesis protein	GO:0008531(molecular_function:riboflavin kinase activity); GO:0009231(biological_process:riboflavin biosynthetic process)	K00861	RFK, FMN1	map00740(Riboflavin metabolism)	COG0196(H:Coenzyme transport and metabolism)	COG0196(riboflavin biosynthesis protein ribF)	PF01687.17(Flavokinase:Riboflavin kinase)	sp|A4QQ05|RIFK_MAGO7(Riboflavin kinase OS=Magnaporthe oryzae (strain 70-15 / ATCC MYA-4617 / FGSC 8958) OX=242507 GN=FMN1 PE=3 SV=3)	20364654
gene8071	FPSE_06309	yes|up	yes|up	Beta-lactamase	GO:0016021(cellular_component:integral component of membrane); GO:0016746(molecular_function:transferase activity, transferring acyl groups); GO:0055085(biological_process:transmembrane transport)				COG1680(V:Defense mechanisms)	COG1680(Beta-lactamase)	PF00144.24(Beta-lactamase:Beta-lactamase)	sp|Q9Y7D1|LOVD_ASPTE(Monacolin J acid methylbutanoyltransferase OS=Aspergillus terreus OX=33178 GN=lovD PE=1 SV=1)	20364927
gene166	FPSE_06915	yes|up	yes|down	glutathione Stransferase	GO:0016740(molecular_function:transferase activity)	K00799	GST, gst	map00480(Glutathione metabolism)	ENOG4111MKK(O:Posttranslational modification, protein turnover, chaperones)	ENOG4111MKK(glutathione Stransferase)	PF13417.6(GST_N_3:Glutathione S-transferase, N-terminal domain); PF13409.6(GST_N_2:Glutathione S-transferase, N-terminal domain); PF02798.20(GST_N:Glutathione S-transferase, N-terminal domain); PF00462.24(Glutaredoxin:Glutaredoxin)	sp|P78417|GSTO1_HUMAN(Glutathione S-transferase omega-1 OS=Homo sapiens OX=9606 GN=GSTO1 PE=1 SV=2)	20365533
gene7659	FPSE_07172	yes|up	yes|up	Major Facilitator Superfamily	GO:0016021(cellular_component:integral component of membrane); GO:0055085(biological_process:transmembrane transport)	K08158	MDR1, FLR1, CAF5		COG0477(L:Replication, recombination and repair); ENOG4110Z27(U:Intracellular trafficking, secretion, and vesicular transport)	COG0477(X-ray repair complementing defective repair in Chinese hamster cells 6); ENOG4110Z27(Major Facilitator Superfamily)	PF07690.16(MFS_1:Major Facilitator Superfamily)	sp|O94528|CAF5_SCHPO(Caffeine resistance protein 5 OS=Schizosaccharomyces pombe (strain 972 / ATCC 24843) OX=284812 GN=caf5 PE=3 SV=1)	20365790
gene9270	FPSE_07480	yes|up	yes|up	Abhydrolase	GO:0003824(molecular_function:catalytic activity); GO:0009058(biological_process:biosynthetic process)				COG0596(P:Inorganic ion transport and metabolism)	COG0596(Sodium hydrogen exchanger)	PF00561.20(Abhydrolase_1:alpha/beta hydrolase fold); PF12697.7(Abhydrolase_6:Alpha/beta hydrolase family); PF03096.14(Ndr:Ndr family)	sp|O07937|YRAK_BACSU(Uncharacterized hydrolase YraK OS=Bacillus subtilis (strain 168) OX=224308 GN=yraK PE=3 SV=2)	20366098
gene8938	FPSE_08843	yes|up	yes|up	cAMP-independent regulatory protein					COG5037(G:Carbohydrate transport and metabolism); COG5037(T:Signal transduction mechanisms)	COG5037(Regulatory protein); COG5037(Regulatory protein)	PF09729.9(Gti1_Pac2:Gti1/Pac2 family)	sp|Q10294|PAC2_SCHPO(cAMP-independent regulatory protein pac2 OS=Schizosaccharomyces pombe (strain 972 / ATCC 24843) OX=284812 GN=pac2 PE=2 SV=1)	20367461
gene5592	FPSE_10633	yes|up	yes|up	heat shock protein Hsp20					ENOG4110XKG(S:Function unknown); ENOG410Z2YC(O:Posttranslational modification, protein turnover, chaperones); ENOG4111YTA(O:Posttranslational modification, protein turnover, chaperones)	ENOG4110XKG(Hsp20/alpha crystallin family); ENOG410Z2YC(heat shock protein Hsp20 domain-containing protein); ENOG4111YTA(Heat shock protein)	PF00011.21(HSP20:Hsp20/alpha crystallin family)	sp|P19752|HSP30_NEUCR(30 kDa heat shock protein OS=Neurospora crassa (strain ATCC 24698 / 74-OR23-1A / CBS 708.71 / DSM 1257 / FGSC 987) OX=367110 GN=hsp30 PE=3 SV=1)	20369250
gene4743	FPSE_11969	yes|up	no|up	Major Facilitator Superfamily Riboflavin transporter MCH5	GO:0016021(cellular_component:integral component of membrane); GO:0055085(biological_process:transmembrane transport)				ENOG410ZJQ4(S:Function unknown); COG0477(S:Function unknown)	ENOG410ZJQ4(Major Facilitator Superfamily); COG0477(Major Facilitator Superfamily)	PF07690.16(MFS_1:Major Facilitator Superfamily); PF00083.24(Sugar_tr:Sugar (and other) transporter)	sp|Q08777|MCH5_YEAST(Riboflavin transporter MCH5 OS=Saccharomyces cerevisiae (strain ATCC 204508 / S288c) OX=559292 GN=MCH5 PE=1 SV=2)	20370586
gene3716	FPSE_12206	yes|up	yes|down	hydrolase activity	GO:0016021(cellular_component:integral component of membrane); GO:0005975(biological_process:carbohydrate metabolic process); GO:0008061(molecular_function:chitin binding); GO:0004553(molecular_function:hydrolase activity, hydrolyzing O-glycosyl compounds)				ENOG41121FD(S:Function unknown); ENOG410YVGR(S:Function unknown)	ENOG41121FD(-); ENOG410YVGR(-)			20370823
gene9185	GAOA	yes|up	no|up	Galactose oxidase	GO:0045480(molecular_function:galactose oxidase activity); GO:0046872(molecular_function:metal ion binding); GO:0005576(cellular_component:extracellular region)	K04618	GAOA	map00052(Galactose metabolism)	ENOG410XSZ3(U:Intracellular trafficking, secretion, and vesicular transport)	ENOG410XSZ3(Siderophore iron transporter)	PF09118.11(DUF1929:Domain of unknown function (DUF1929)); PF00754.25(F5_F8_type_C:F5/8 type C domain); PF01344.25(Kelch_1:Kelch motif); PF13964.6(Kelch_6:Kelch motif); PF07250.11(Glyoxal_oxid_N:Glyoxal oxidase N-terminus)	sp|I1S2N3|GAOA_GIBZE(Galactose oxidase OS=Gibberella zeae (strain PH-1 / ATCC MYA-4620 / FGSC 9075 / NRRL 31084) OX=229533 GN=GAOA PE=3 SV=1)	20361069
gene2495	gip1	yes|down	yes|down	Monooxygenase	GO:0005507(molecular_function:copper ion binding); GO:0005615(cellular_component:extracellular space); GO:0016491(molecular_function:oxidoreductase activity)				COG2132(P:Inorganic ion transport and metabolism)	COG2132(Monooxygenase)	PF07732.15(Cu-oxidase_3:Multicopper oxidase); PF07731.14(Cu-oxidase_2:Multicopper oxidase); PF00394.22(Cu-oxidase:Multicopper oxidase)	sp|I1RF62|GIP1_GIBZE(Multicopper oxidase GIP1 OS=Gibberella zeae (strain PH-1 / ATCC MYA-4620 / FGSC 9075 / NRRL 31084) OX=229533 GN=GIP1 PE=1 SV=1)	20362414
gene7499	Het-C	yes|down	yes|down	HET-C domain protein					ENOG410XNS8(S:Function unknown)	ENOG410XNS8(HET-C domain protein)	PF07217.11(Het-C:Heterokaryon incompatibility protein Het-C)		20365180
gene3763	HETs	yes|up	yes|up	Heterokaryon incompatibility protein					ENOG410YM9X(S:Function unknown); ENOG410YWG7(S:Function unknown)	ENOG410YM9X(-); ENOG410YWG7(-)	PF14479.6(HeLo:Prion-inhibition and propagation); PF11558.8(HET-s_218-289:Het-s 218-289)	sp|Q03689|HETS_PODAS(Heterokaryon incompatibility protein s OS=Podospora anserina OX=5145 GN=het-s PE=1 SV=3)	20359343
gene4155	HYD1	no|up	yes|up	Alpha beta hydrolase fold protein	GO:0016787(molecular_function:hydrolase activity); GO:0016491(molecular_function:oxidoreductase activity)				ENOG4111QDI(S:Function unknown)	ENOG4111QDI(Alpha beta hydrolase fold protein)	PF00561.20(Abhydrolase_1:alpha/beta hydrolase fold); PF12697.7(Abhydrolase_6:Alpha/beta hydrolase family)		20368173
gene1286	MAC1	no|down	yes|down	Adenylate cyclase	GO:0035556(biological_process:intracellular signal transduction); GO:0000287(molecular_function:magnesium ion binding); GO:0006171(biological_process:cAMP biosynthetic process); GO:0004016(molecular_function:adenylate cyclase activity)	K01768	E4.6.1.1	map04213(Longevity regulating pathway - multiple species); map04113(Meiosis - yeast); map00230(Purine metabolism)	COG0631(S:Function unknown)	COG0631(asparagine-linked glycosylation 12, alpha-1,6-mannosyltransferase homolog (S. cerevisiae))	PF00481.21(PP2C:Protein phosphatase 2C); PF13855.6(LRR_8:Leucine rich repeat); PF12799.7(LRR_4:Leucine Rich repeats (2 copies)); PF00211.20(Guanylate_cyc:Adenylate and Guanylate cyclase catalytic domain); PF08509.11(Ad_cyc_g-alpha:Adenylate cyclase G-alpha binding domain); PF14580.6(LRR_9:Leucine-rich repeat)	sp|Q01513|CYAA_PODAS(Adenylate cyclase OS=Podospora anserina OX=5145 PE=3 SV=1)	20360394
gene8968	MSY1	yes|down	yes|down	Catalyzes the transfer of a methyl group from 5- methyltetrahydrofolate to homocysteine	GO:0003871(molecular_function:5-methyltetrahydropteroyltriglutamate-homocysteine S-methyltransferase activity); GO:0009086(biological_process:methionine biosynthetic process); GO:0008270(molecular_function:zinc ion binding)	K00549	metE	map00270(Cysteine and methionine metabolism); map00450(Selenocompound metabolism)	COG0620(E:Amino acid transport and metabolism)	COG0620(Catalyzes the transfer of a methyl group from 5- methyltetrahydrofolate to homocysteine resulting in methionine formation (By similarity))	PF01717.18(Meth_synt_2:Cobalamin-independent synthase, Catalytic domain); PF08267.12(Meth_synt_1:Cobalamin-independent synthase, N-terminal domain)	sp|Q9UT19|METE_SCHPO(Probable 5-methyltetrahydropteroyltriglutamate--homocysteine methyltransferase OS=Schizosaccharomyces pombe (strain 972 / ATCC 24843) OX=284812 GN=met26 PE=1 SV=1)	20368770
gene9615	NLS2	no|no test	yes|up						ENOG4111BTE(S:Function unknown)	ENOG4111BTE(-)			20361891
gene9803	NPS10	yes|down	yes|down	chitin binding protein	GO:0003824(molecular_function:catalytic activity); GO:0031177(molecular_function:phosphopantetheine binding)				COG4221(S:Function unknown); COG1020(S:Function unknown)	COG4221(chitin binding protein); COG1020(chitin binding protein)	PF00501.28(AMP-binding:AMP-binding enzyme); PF07993.12(NAD_binding_4:Male sterility protein); PF00106.25(adh_short:short chain dehydrogenase); PF13561.6(adh_short_C2:Enoyl-(Acyl carrier protein) reductase); PF08659.10(KR:KR domain); PF01370.21(Epimerase:NAD dependent epimerase/dehydratase family); PF00550.25(PP-binding:Phosphopantetheine attachment site); PF13460.6(NAD_binding_10:NAD(P)H-binding)…	sp|Q70LM4|LGRD_BREPA(Linear gramicidin synthase subunit D OS=Brevibacillus parabrevis OX=54914 GN=lgrD PE=1 SV=1)	20360370
gene2057	PKS6	yes|up	yes|up	Thioesterase domain	GO:0008168(molecular_function:methyltransferase activity); GO:0016740(molecular_function:transferase activity); GO:0016746(molecular_function:transferase activity, transferring acyl groups); GO:0031177(molecular_function:phosphopantetheine binding); GO:0016491(molecular_function:oxidoreductase activity)	K15419	EASB		ENOG410XNPJ(S:Function unknown)	ENOG410XNPJ(Thioesterase domain)	PF00109.26(ketoacyl-synt:Beta-ketoacyl synthase, N-terminal domain); PF08659.10(KR:KR domain); PF14765.6(PS-DH:Polyketide synthase dehydratase); PF00698.21(Acyl_transf_1:Acyl transferase domain); PF02801.22(Ketoacyl-synt_C:Beta-ketoacyl synthase, C-terminal domain); PF08242.12(Methyltransf_12:Methyltransferase domain); PF13602.6(ADH_zinc_N_2:Zinc-binding dehydrogenase); PF00107.26(ADH_zinc_N:Zinc…	sp|K3VA96|W4931_FUSPC(Highly reducing polyketide synthase 40 OS=Fusarium pseudograminearum (strain CS3096) OX=1028729 GN=PKS40 PE=3 SV=1)	20367804
gene10199	STE6-2	yes|up	no|up	ABC transporter transmembrane region	GO:0042626(molecular_function:ATPase activity, coupled to transmembrane movement of substances); GO:0016021(cellular_component:integral component of membrane); GO:0016887(molecular_function:ATPase activity); GO:0005524(molecular_function:ATP binding)				COG1132(S:Function unknown)	COG1132(-)	PF00664.23(ABC_membrane:ABC transporter transmembrane region); PF00005.27(ABC_tran:ABC transporter); PF02463.19(SMC_N:RecF/RecN/SMC N terminal domain); PF13191.6(AAA_16:AAA ATPase domain); PF03193.16(RsgA_GTPase:RsgA GTPase); PF13555.6(AAA_29:P-loop containing region of AAA domain)	sp|S0EGU4|BEA3_GIBF5(ABC transporter BEA3 OS=Gibberella fujikuroi (strain CBS 195.34 / IMI 58289 / NRRL A-6831) OX=1279085 GN=BEA3 PE=2 SV=1)	20370400
gene539	TGL3	no|down	yes|down	Patatin-like phospholipase	GO:0004806(molecular_function:triglyceride lipase activity); GO:0006629(biological_process:lipid metabolic process)	K14675	TGL3	map00561(Glycerolipid metabolism)	COG1752(S:Function unknown)	COG1752(conserved hypothetical protein)	PF11815.8(DUF3336:Domain of unknown function (DUF3336)); PF01734.22(Patatin:Patatin-like phospholipase)	sp|Q9Y7P3|TLG3_SCHPO(Probable triacylglycerol lipase C1450.16c OS=Schizosaccharomyces pombe (strain 972 / ATCC 24843) OX=284812 GN=SPCC1450.16c PE=3 SV=2)	20363043
gene3709	TOX4	yes|up	yes|up	Core trichothecene cluster (CTC) protein	GO:0005576(cellular_component:extracellular region); GO:0009405(biological_process:pathogenesis)				ENOG4110W4Y(S:Function unknown); ENOG410YT5F(S:Function unknown)	ENOG4110W4Y(Kp4); ENOG410YT5F(Kp4)	PF09044.10(Kp4:Kp4)	sp|Q90121|KP4T_UMV4(KP4 killer toxin OS=Ustilago maydis P4 virus OX=11009 GN=M2A PE=1 SV=1)	20362053
gene9178	TRI15	yes|up	yes|up	C2H2 type zinc-finger		K14816	REI1		ENOG410XPH0(S:Function unknown)	ENOG410XPH0(-)	PF12756.7(zf-C2H2_2:C2H2 type zinc-finger (2 copies))	sp|Q9HET8|TRI15_FUSSP(Core trichothecene cluster (CTC) protein 15 OS=Fusarium sporotrichioides OX=5514 GN=TRI15 PE=2 SV=1)	20361076
gene5035	ZBC1	no|up	yes|down	Regulatory protein alcR	GO:0003824(molecular_function:catalytic activity); GO:0005634(cellular_component:nucleus); GO:0008270(molecular_function:zinc ion binding); GO:0000981(molecular_function:RNA polymerase II transcription factor activity, sequence-specific DNA binding)				ENOG410XRQM(S:Function unknown); COG1680(S:Function unknown)	ENOG410XRQM(C6 transcription factor); COG1680(C6 transcription factor)	PF00172.18(Zn_clus:Fungal Zn(2)-Cys(6) binuclear cluster domain)	sp|P21228|ALCR_EMENI(Regulatory protein alcR OS=Emericella nidulans (strain FGSC A4 / ATCC 38163 / CBS 112.46 / NRRL 194 / M139) OX=227321 GN=alcR PE=1 SV=2)	20364122
gene7667	XlnR	no|down	yes|down		GO:0005634(cellular_component:nucleus); GO:0006351(biological_process:transcription, DNA-templated); GO:0008270(molecular_function:zinc ion binding); GO:0000981(molecular_function:RNA polymerase II transcription factor activity, sequence-specific DNA binding); GO:0003677(molecular_function:DNA binding)		XLNR		ENOG410YDEK(K:Transcription)	ENOG410YDEK(Transcriptional activator of the xylanolytic system. Involved in the induction of a variety of cellulolytic and xylanolytic enzymes in the presence of their respective substrates. Binds to the DNA sequence 5'-GGCTAAA-3')	PF04082.18(Fungal_trans:Fungal specific transcription factor domain); PF00172.18(Zn_clus:Fungal Zn(2)-Cys(6) binuclear cluster domain)	sp|G4MZJ4|XLNR_MAGO7(Xylanolytic transcriptional activator xlnR homolog OS=Magnaporthe oryzae (strain 70-15 / ATCC MYA-4617 / FGSC 8958) OX=242507 GN=xlr1 PE=3 SV=1)	20365782
gene8487	FPSE_04245	yes|down	yes|down		GO:0016301(molecular_function:kinase activity); GO:0000123(cellular_component:histone acetyltransferase complex); GO:0016573(biological_process:histone acetylation)		TRRAP		ENOG410XSE9(K:Transcription); COG5032(B:Chromatin structure and dynamics); COG5032(D:Cell cycle control, cell division, chromosome partitioning); COG5032(L:Replication, recombination and repair); COG5032(T:Signal transduction mechanisms); COG5032(U:Intracellular trafficking, secretion, and vesicular transport)	ENOG410XSE9(PI3Kc); COG5032(phosphatidylinositol kinase activity); COG5032(phosphatidylinositol kinase activity); COG5032(phosphatidylinositol kinase activity); COG5032(phosphatidylinositol kinase activity); COG5032(phosphatidylinositol kinase activity)	PF02259.23(FAT:FAT domain); PF00454.27(PI3_PI4_kinase:Phosphatidylinositol 3- and 4-kinase); PF02260.20(FATC:FATC domain)	sp|P38811|TRA1_YEAST(Transcription-associated protein 1 OS=Saccharomyces cerevisiae (strain ATCC 204508 / S288c) OX=559292 GN=TRA1 PE=1 SV=1)	20362863

## Sheet: Table S2 
Table S2 The gene-specific primers used for RT-RCR
Primer	sequence(5'to3')
aurR2-1F	TACGAGCACCACCCATCTTT
aurR2-1R	CTGTTGTGATGATGCCCTGG
FEM1-1F	GGTTGCACCATCATCCTCCA
FEM1-1R	GGTGAACTGAGCGCTGTAGT
230-1F	CGCTTTTCAGTTGGTGGTGG
230-1R	GGAGTGGGCGATCAGATCTG
1847-1F	CGATCGAATTGCTGCTGGTG
1847-1R	ACGAAGACGGTCAAGCACAT
2197-1F	TGCTCTGCACTACACCACAG
2197-1R	CTACACCCTCAGCCGCATAG
3004-1F	AAGGTTGGATACGTGGCTGG
3004-1R	GTGTGCCGTTTGAGTGGTTC
3460-1F	ATCTTCTCTGCCGGCAACAA
3460-1R	CTGTTTTCGCGCTATCTGCC
4908-1F	ACCGAGAATGCTGCTTTCCA
4908-1R	TCGTCGTCGTCGTCATCATC
6019-1F	AAGGATGTCAGGACTGCGTG
6019-1R	GCGTCCCTATCCCACACAAA
6036-1F	GTGGCACAGAGGATGCTCTT
6036-1R	TTGTGTAGCACGTGGACCTC
6309-1F	CTTGACTGGGCTGGTCGAAT
6309-1R	TGACCCATGACAGCAAGACC
6915-1F	TCCAAGCACGGTCTTCTTCC
6915-1R	CTGGGCCCTCTTCTTCTTGG
7172-1F	CCCATCCAAGAAAGCCGTCT
7172-1R	GACAACAAAGACGGTGGCAC
8843-1F	GGTTTCGGGAAGCTTCCTCA
8843-1R	ATCGTCTTGATCCTCGTCGC
9184-1F	AGCAAAACGGCGTGAAAGAC
9184-1R	CAGCGTGTCAACACAGTTGG
10633-1F	GCCAGCTGAAACAACCACTG
10633-1R	TCCTCGACGGTAGCTTGGTA
11969-1F	CAGTCATTGGTCGGCTCCTT
11969-1R	CCAAACGCAGAAACATGCCA
Fst12-1F	CCGATCAGTACATTCGCCGA
Fst12-1R	TCGGAAGGACAAACATCGCA
gip1-1F	GTCCATTGCTGGCAGTCTCT
gip1-1R	ACCTGAATCAAACCGCGGAT
MAC1-1F	TGGCCCAATGTCCGCTATTT
MAC1-1R	TCATCGTCGTCGTCGTCATC
MSY1-1F	TTGACGAGCCTGTCCTTGTC
MSY1-1R	CGATGTGGAGACCGTAGACG
NLS2-1F	GTGTCGAGGTTGTTGAACGC
NLS2-1R	ACAACGAGATCCGCACTTGT
NPS10-1F	TGCTGGACGTAAGGTGTTCC
NPS10-1R	CCTCCTGATCGGTCGACATG
PKS6-1F	CTTCGCGCTATTCAGTTGGC
PKS6-1R	CTTGGCCACGTTGACAAGTG
STE6-2-1F	GCTAGCATGGCATGTCAAGC
STE6-2-1R	TTGAGGATACGATCAGCGGC
TGL3-1F	GTGGCGTCGAATGCTTCATC
TGL3-1R	CGATAGTAGTGGCGGGTTCC
TOX4-1F	CATTGGAGACCGCACCTTCT
TOX4-1R	GCGCTTTTCATAGACTGCCG
TRI15-1F	CCCTATCAACAACCCCCACC
TRI15-1R	AGGCGATGATGTGGAGCAAA
TUB-1F	GAGGGTGCTGAACTTGTCGA
TUB-1R	ACGACGGAGAAAGTTGCCAT
XlnR-1F	GAGTCGAGATCCAGGCGAAG
XlnR-1R	AAGGAAGACCGGCCAAGATG

## Sheet: Table S3  
Table S3 Summary of RNA-Seq data sets.
Sample_ID	Total_Reads	Total_Bases	Total_Reads_with_Ns	N_Reads%	A%	T%	C%	G%	N%	Error%	Q20%	Q30%	GC%
C4-1	54142398	7929938452	0	0	23.37	23.4	27.07	26.15	0	0.0235	98.62	95.71	53.23
C4-2	52399884	7702430457	0	0	23.38	23.42	27.03	26.17	0	0.0235	98.62	95.71	53.21
C4-3	53006836	7806869243	0	0	23.38	23.43	27.06	26.14	0	0.0232	98.73	95.99	53.2
T4-1	48257450	7071587240	0	0	23.63	23.62	26.83	25.92	0	0.0233	98.7	95.97	52.74
T4-2	51503172	7588008780	0	0	23.72	23.79	26.67	25.82	0	0.0234	98.66	95.83	52.49
T4-3	50106552	7418554512	0	0	23.69	23.74	26.74	25.83	0	0.0236	98.58	95.61	52.57
C16-1	48094298	7078100844	0	0	23.84	24.02	26.43	25.72	0	0.0233	98.71	95.94	52.15
C16-2	51635320	7608540666	0	0	23.8	24	26.49	25.72	0	0.0234	98.65	95.77	52.2
C16-3	53585044	7840112554	0	0	23.85	24.01	26.36	25.78	0	0.0232	98.73	96.03	52.14
T16-1	48605816	7174359456	0	0	23.51	23.53	26.99	25.97	0	0.0236	98.59	95.65	52.96
T16-2	43681022	6424147762	0	0	23.57	23.58	26.87	25.98	0	0.0237	98.54	95.55	52.85
T16-3	47535056	7013514033	0	0	23.58	23.56	26.93	25.93	0	0.0236	98.58	95.66	52.86

## Sheet: Table S4  
Table S4 Results of clean reads mapping to F. pseudograminearum genome database
Sample	Total_reads	Total_mapped	Multiple_mapped	Unique_mapped
C4-1	54142398	48514172(89.6%)	224747(0.42%)	48289425(89.19%)
C4-2	52399884	47037364(89.77%)	241264(0.46%)	46796100(89.31%)
C4-3	53006836	47790249(90.16%)	265345(0.5%)	47524904(89.66%)
T4-1	48257450	43441408(90.02%)	132873(0.28%)	43308535(89.74%)
T4-2	51503172	44509350(86.42%)	145722(0.28%)	44363628(86.14%)
T4-3	50106552	44156828(88.13%)	154651(0.31%)	44002177(87.82%)
C16-1	48094298	38702820(80.47%)	114433(0.24%)	38588387(80.23%)
C16-2	51635320	41800687(80.95%)	118843(0.23%)	41681844(80.72%)
C16-3	53585044	43338245(80.88%)	118430(0.22%)	43219815(80.66%)
T16-1	48605816	43133930(88.74%)	126913(0.26%)	43007017(88.48%)
T16-2	43681022	38192435(87.43%)	100192(0.23%)	38092243(87.21%)
T16-3	47535056	42170628(88.71%)	117355(0.25%)	42053273(88.47%)

## Sheet: Table S5
Table S5 Summary of GO analysis of all DEGs
GO ID	Description	Term Type	Total number	percent(%)
GO:0032501	multicellular organismal process	biological_process	2	2/6316
GO:0050789	regulation of biological process	biological_process	188	188/6316
GO:0048511	rhythmic process	biological_process	2	2/6316
GO:0040007	growth	biological_process	3	3/6316
GO:0022414	reproductive process	biological_process	18	18/6316
GO:0098754	detoxification	biological_process	1	1/6316
GO:0050896	response to stimulus	biological_process	139	139/6316
GO:0009987	cellular process	biological_process	1468	1468/6316
GO:0000003	reproduction	biological_process	18	18/6316
GO:0065007	biological regulation	biological_process	224	224/6316
GO:0022610	biological adhesion	biological_process	6	6/6316
GO:0051179	localization	biological_process	437	437/6316
GO:0032502	developmental process	biological_process	17	17/6316
GO:0071840	cellular component organization or biogenesis	biological_process	319	319/6316
GO:0044699	single-organism process	biological_process	858	858/6316
GO:0008152	metabolic process	biological_process	1505	1505/6316
GO:0048518	positive regulation of biological process	biological_process	36	36/6316
GO:0023052	signaling	biological_process	42	42/6316
GO:0048519	negative regulation of biological process	biological_process	29	29/6316
GO:0051704	multi-organism process	biological_process	8	8/6316
GO:0005623	cell	cellular_component	1296	1296/6316
GO:0043226	organelle	cellular_component	1037	1037/6316
GO:0044422	organelle part	cellular_component	413	413/6316
GO:0044464	cell part	cellular_component	1267	1267/6316
GO:0016020	membrane	cellular_component	1808	1808/6316
GO:0099080	supramolecular complex	cellular_component	10	10/6316
GO:0031974	membrane-enclosed lumen	cellular_component	158	158/6316
GO:0044425	membrane part	cellular_component	1756	1756/6316
GO:0005576	extracellular region	cellular_component	35	35/6316
GO:0032991	macromolecular complex	cellular_component	465	465/6316
GO:0044421	extracellular region part	cellular_component	6	6/6316
GO:0009295	nucleoid	cellular_component	4	4/6316
GO:0016530	metallochaperone activity	molecular_function	1	1/6316
GO:0000988	transcription factor activity, protein binding	molecular_function	17	17/6316
GO:0001071	nucleic acid binding transcription factor activity	molecular_function	335	335/6316
GO:0009055	electron carrier activity	molecular_function	19	19/6316
GO:0005215	transporter activity	molecular_function	333	333/6316
GO:0005488	binding	molecular_function	1967	1967/6316
GO:0003824	catalytic activity	molecular_function	2509	2509/6316
GO:0004871	signal transducer activity	molecular_function	14	14/6316
GO:0005198	structural molecule activity	molecular_function	131	131/6316
GO:0098772	molecular function regulator	molecular_function	41	41/6316
GO:0045735	nutrient reservoir activity	molecular_function	7	7/6316
GO:0016209	antioxidant activity	molecular_function	30	30/6316
GO:0060089	molecular transducer activity	molecular_function	14	14/6316

## Sheet: Table S6 
Table S6 Summary of KEGG pathways analysis of all DEGs
First Category	Second Category	pathway ID	Description	Total numbers
Metabolism	Amino acid metabolism	map00310	Lysine degradation	23
Metabolism	Biosynthesis of other secondary metabolites	map00311	Penicillin and cephalosporin biosynthesis	1
Metabolism	Amino acid metabolism	map00260	Glycine, serine and threonine metabolism	44
Metabolism	Amino acid metabolism	map00250	Alanine, aspartate and glutamate metabolism	34
Metabolism	Lipid metabolism	map00061	Fatty acid biosynthesis	11
Metabolism	Lipid metabolism	map00062	Fatty acid elongation	9
Metabolism	Biosynthesis of other secondary metabolites	map00254	Aflatoxin biosynthesis	1
Metabolism	Metabolism of other amino acids	map00410	beta-Alanine metabolism	26
Metabolism	Carbohydrate metabolism	map00650	Butanoate metabolism	19
Metabolism	Metabolism of cofactors and vitamins	map00860	Porphyrin and chlorophyll metabolism	11
Metabolism	Amino acid metabolism	map00300	Lysine biosynthesis	11
Metabolism	Metabolism of cofactors and vitamins	map00780	Biotin metabolism	6
Metabolism	Metabolism of cofactors and vitamins	map00785	Lipoic acid metabolism	1
Metabolism	Lipid metabolism	map00072	Synthesis and degradation of ketone bodies	4
Metabolism	Lipid metabolism	map00071	Fatty acid degradation	23
Metabolism	Biosynthesis of other secondary metabolites	map00261	Monobactam biosynthesis	2
Metabolism	Carbohydrate metabolism	map00660	C5-Branched dibasic acid metabolism	3
Metabolism	Amino acid metabolism	map00380	Tryptophan metabolism	32
Metabolism	Metabolism of other amino acids	map00460	Cyanoamino acid metabolism	22
Metabolism	Amino acid metabolism	map00270	Cysteine and methionine metabolism	44
Metabolism	Carbohydrate metabolism	map00040	Pentose and glucuronate interconversions	12
Metabolism	Metabolism of cofactors and vitamins	map00670	One carbon pool by folate	13
Metabolism	Metabolism of cofactors and vitamins	map00770	Pantothenate and CoA biosynthesis	13
Metabolism	Metabolism of other amino acids	map00472	D-Arginine and D-ornithine metabolism	1
Metabolism	Metabolism of cofactors and vitamins	map00790	Folate biosynthesis	9
Metabolism	Lipid metabolism	map00565	Ether lipid metabolism	10
Metabolism	Lipid metabolism	map00564	Glycerophospholipid metabolism	28
Metabolism	Lipid metabolism	map00561	Glycerolipid metabolism	22
Metabolism	Glycan biosynthesis and metabolism	map00563	Glycosylphosphatidylinositol (GPI)-anchor biosynthesis	5
Metabolism	Carbohydrate metabolism	map00562	Inositol phosphate metabolism	15
Metabolism	Carbohydrate metabolism	map00051	Fructose and mannose metabolism	22
Metabolism	Carbohydrate metabolism	map00053	Ascorbate and aldarate metabolism	10
Metabolism	Carbohydrate metabolism	map00052	Galactose metabolism	21
Metabolism	Energy metabolism	map00680	Methane metabolism	15
Metabolism	Amino acid metabolism	map00360	Phenylalanine metabolism	26
Metabolism	Amino acid metabolism	map00280	Valine, leucine and isoleucine degradation	33
Metabolism	Metabolism of cofactors and vitamins	map00760	Nicotinate and nicotinamide metabolism	15
Metabolism	Lipid metabolism	map00600	Sphingolipid metabolism	13
Metabolism	Glycan biosynthesis and metabolism	map00603	Glycosphingolipid biosynthesis - globo and isoglobo series	2
Metabolism	Energy metabolism	map00910	Nitrogen metabolism	15
Metabolism	Metabolism of other amino acids	map00440	Phosphonate and phosphinate metabolism	3
Metabolism	Lipid metabolism	map00591	Linoleic acid metabolism	2
Metabolism	Glycan biosynthesis and metabolism	map00510	N-Glycan biosynthesis	14
Metabolism	Glycan biosynthesis and metabolism	map00511	Other glycan degradation	3
Metabolism	Glycan biosynthesis and metabolism	map00513	Various types of N-glycan biosynthesis	14
Metabolism	Glycan biosynthesis and metabolism	map00514	Other types of O-glycan biosynthesis	1
Metabolism	Glycan biosynthesis and metabolism	map00515	Mannose type O-glycan biosynthesis	1
Metabolism	Amino acid metabolism	map00350	Tyrosine metabolism	39
Metabolism	Lipid metabolism	map00100	Steroid biosynthesis	17
Metabolism	Carbohydrate metabolism	map00020	Citrate cycle (TCA cycle)	27
Metabolism	Metabolism of cofactors and vitamins	map00750	Vitamin B6 metabolism	9
Metabolism	Metabolism of other amino acids	map00450	Selenocompound metabolism	6
Metabolism	Metabolism of terpenoids and polyketides	map00909	Sesquiterpenoid and triterpenoid biosynthesis	2
Metabolism	Amino acid metabolism	map00290	Valine, leucine and isoleucine biosynthesis	15
Metabolism	Lipid metabolism	map00590	Arachidonic acid metabolism	5
Metabolism	Metabolism of terpenoids and polyketides	map00906	Carotenoid biosynthesis	2
Metabolism	Lipid metabolism	map00592	alpha-Linolenic acid metabolism	4
Metabolism	Metabolism of terpenoids and polyketides	map00900	Terpenoid backbone biosynthesis	13
Metabolism	Energy metabolism	map00190	Oxidative phosphorylation	22
Metabolism	Amino acid metabolism	map00220	Arginine biosynthesis	19
Metabolism	Amino acid metabolism	map00340	Histidine metabolism	15
Metabolism	Metabolism of cofactors and vitamins	map00130	Ubiquinone and other terpenoid-quinone biosynthesis	6
Metabolism	Carbohydrate metabolism	map00500	Starch and sucrose metabolism	39
Metabolism	Carbohydrate metabolism	map00030	Pentose phosphate pathway	15
Metabolism	Metabolism of cofactors and vitamins	map00740	Riboflavin metabolism	7
Metabolism	Carbohydrate metabolism	map00620	Pyruvate metabolism	30
Metabolism	Nucleotide metabolism	map00230	Purine metabolism	69
Metabolism	Biosynthesis of other secondary metabolites	map00232	Caffeine metabolism	2
Metabolism	Amino acid metabolism	map00330	Arginine and proline metabolism	32
Metabolism	Biosynthesis of other secondary metabolites	map00332	Carbapenem biosynthesis	2
Metabolism	Glycan biosynthesis and metabolism	map00531	Glycosaminoglycan degradation	3
Metabolism	Carbohydrate metabolism	map00630	Glyoxylate and dicarboxylate metabolism	33
Metabolism	Energy metabolism	map00920	Sulfur metabolism	19
Metabolism	Metabolism of other amino acids	map00430	Taurine and hypotaurine metabolism	11
Metabolism	Metabolism of cofactors and vitamins	map00730	Thiamine metabolism	5
Metabolism	Lipid metabolism	map01040	Biosynthesis of unsaturated fatty acids	11
Metabolism	Metabolism of other amino acids	map00480	Glutathione metabolism	26
Metabolism	Carbohydrate metabolism	map00520	Amino sugar and nucleotide sugar metabolism	40
Metabolism	Nucleotide metabolism	map00240	Pyrimidine metabolism	46
Metabolism	Carbohydrate metabolism	map00010	Glycolysis / Gluconeogenesis	35
Metabolism	Biosynthesis of other secondary metabolites	map00403	Indole diterpene alkaloid biosynthesis	1
Metabolism	Amino acid metabolism	map00400	Phenylalanine, tyrosine and tryptophan biosynthesis	20
Metabolism	Biosynthesis of other secondary metabolites	map00404	Staurosporine biosynthesis	1
Metabolism	Carbohydrate metabolism	map00640	Propanoate metabolism	22
Genetic Information Processing	Folding, sorting and degradation	map04130	SNARE interactions in vesicular transport	2
Genetic Information Processing	Transcription	map03040	Spliceosome	29
Genetic Information Processing	Translation	map00970	Aminoacyl-tRNA biosynthesis	33
Genetic Information Processing	Folding, sorting and degradation	map03060	Protein export	7
Genetic Information Processing	Replication and repair	map03410	Base excision repair	8
Genetic Information Processing	Translation	map03008	Ribosome biogenesis in eukaryotes	57
Genetic Information Processing	Folding, sorting and degradation	map04120	Ubiquitin mediated proteolysis	14
Genetic Information Processing	Folding, sorting and degradation	map04122	Sulfur relay system	6
Genetic Information Processing	Translation	map03015	mRNA surveillance pathway	12
Genetic Information Processing	Folding, sorting and degradation	map03018	RNA degradation	21
Genetic Information Processing	Translation	map03010	Ribosome	88
Genetic Information Processing	Translation	map03013	RNA transport	48
Genetic Information Processing	Replication and repair	map03430	Mismatch repair	12
Genetic Information Processing	Folding, sorting and degradation	map04141	Protein processing in endoplasmic reticulum	40
Genetic Information Processing	Replication and repair	map03420	Nucleotide excision repair	14
Genetic Information Processing	Replication and repair	map03030	DNA replication	16
Genetic Information Processing	Transcription	map03020	RNA polymerase	20
Genetic Information Processing	Transcription	map03022	Basal transcription factors	5
Genetic Information Processing	Replication and repair	map03450	Non-homologous end-joining	1
Genetic Information Processing	Folding, sorting and degradation	map03050	Proteasome	27
Genetic Information Processing	Replication and repair	map03440	Homologous recombination	9
Environmental Information Processing	Signal transduction	map04392	Hippo signaling pathway - multiple species	1
Environmental Information Processing	Signal transduction	map04011	MAPK signaling pathway - yeast	31
Environmental Information Processing	Membrane transport	map02010	ABC transporters	6
Environmental Information Processing	Signal transduction	map04070	Phosphatidylinositol signaling system	10
Cellular Processes	Transport and catabolism	map04138	Autophagy - yeast	23
Cellular Processes	Transport and catabolism	map04139	Mitophagy - yeast	11
Cellular Processes	Transport and catabolism	map04146	Peroxisome	36
Cellular Processes	Transport and catabolism	map04145	Phagosome	11
Cellular Processes	Transport and catabolism	map04144	Endocytosis	20
Cellular Processes	Cell growth and death	map04111	Cell cycle - yeast	27
Cellular Processes	Cell growth and death	map04113	Meiosis - yeast	22
Organismal Systems	Aging	map04213	Longevity regulating pathway - multiple species	17
Human Diseases	Drug resistance: Antimicrobial	map01501	beta-Lactam resistance	1
Human Diseases	Endocrine and metabolic diseases	map04933	AGE-RAGE signaling pathway in diabetic complications	4
